# Supplementary material for: Kinesthetic stimulation for obstructive sleep apnea syndrome: An “on-off” proof of concept trial
Source: Sci Rep. 2018 Feb 15;8:3092. doi: 10.1038/s41598-018-21430-w (PMC5814419; doi:10.1038/s41598-018-21430-w)
Supplement: Supplementary file 1 — Supplementary Table S1 [file 41598_2018_21430_MOESM1_ESM.xlsx]

## Sheet: Feuil1
Supplementary Material: Supplementary Table S1
Manuscript title: Kinesthetic stimulation for obstructive sleep apnea syndrome: An "on-off" proof of concept trial
	Awake (time in minutes)							REM (time in minutes)							Stage1 (time in minutes)							Stage2 (time in minutes)							Stage3 (time in minutes)							MicroArousal Index (number/hours of sleep)							Time spent in each sleep stage for the whole night (time in minutes)
	StimON			StimOFF			P-value	StimON			StimOFF			P-value	StimON			StimOFF			P-value	StimON			StimOFF			P-value	StimON			StimOFF			P-value	StimON			StimOFF			P-value	Awake	REM	Stage1	Stage2	Stage3
Patient	Median	Q1	Q3	Median	Q1	Q3		Median	Q1	Q3	Median	Q1	Q3		Median	Q1	Q3	Median	Q1	Q3		Median	Q1	Q3	Median	Q1	Q3		Median	Q1	Q3	Median	Q1	Q3		Median	Q1	Q3	Median	Q1	Q3
1	0	0	3.86217	0.75	0	30	0.69697	0	0	16.6414	0	0	0	0.454545	0	0	0	0	0	1.5	0.727273	10.0029	5.5	11.6328	5.5	0	17.1295	0.779221	8.49854	0.5	13.1453	4.93567	0	11.1274	0.699134	17.9966	9.49826	33.7097	15.9993	6.99934	41.5252	0.904762	153	45.1167	12	129.033	107.017
2	21.8167	17.4477	28.0527	3.5	1.31365	16.9699	0.0634921	0	0	0.0800863	0	0	2.87154	0.555556	4.12367	1.87367	8.48712	10.0862	8.68477	14.4878	0.111111	0	0	4.07175	6	4.34607	10.125	0.174603	0	0	0	0	0	0	NaN	61.4203	29.5916	65.8592	32.3738	27.9018	45.0815	0.392857	148.983	10.9667	92.5833	48.6167	0
3	1.5	1.5	15.3335	0.5	0	7.99974	0.349206	0.168278	0	5.58656	9.86214	0	13.7838	0.52381	3.25	1.75	5	0.5	0	1.75	0.238095	10.923	5.3386	18.0882	8.5	5.82832	11.9728	0.904762	0	0	7.41411	7	3.7625	15.0856	0.269841	19.9962	9.47188	36.8332	6.4862	4.69484	23.7785	0.904762	127	58.6167	22.5	93.5333	102.517
4	8.00833	6.38963	13.6762	4.86508	0.504154	24.5006	1	1.84287	0	9.4563	0	0	1.84463	0.417249	6	3.5	7.04495	3	0	5.34127	0.22028	6	3.72713	10.2679	6.5	0	7.65246	0.530303	0	0	1.82713	0	0	10.0626	0.685315	26.0308	7.998	35.5726	15.4847	3.99933	32.6905	0.649184	167.133	72.4	64	97.6333	67.5
5	28.0013	1.62777	29.5028	21.7483	17.5553	30.0008	0.671329	0	0	0	0	0	0	0.933333	0.5	0.125	3.125	2.96627	0	5	0.627817	0	0	14.8747	3.08872	0	8.97766	1	0	0	0	0	0	0	NaN	2.08095	0	31.1073	32.9115	23.5316	59.3508	0.121212	334	14	45.4833	117.5	13
6	5.029	3.25	9.75	1.95954	1.25	2.721	0.0189588	2.01	0.783097	9.72024	11.6507	4.03143	16.7508	0.30878	5.96857	3.46035	8.28268	3.54185	2.03798	7.25042	0.505361	7	3.5	13	5.3857	1	11.5	0.455322	0	0	3.78414	0	0	6.71357	0.928205	21.2902	7.40881	31.6733	16.9818	9.9628	38.3307	0.878477	132.5	141	86	129.983	72.5
7	15.2954	5.69884	19.1988	2.41898	1.25	4.2713	0.228571	0	0	9.90754	0	0	1.39497	0.857143	4.5	2.25	5.47152	4.42673	3.07441	6.10232	0.857143	3.70589	0.926473	5.80147	18.1471	14.2056	20.425	0.0571429	0	0	12.3775	2.6044	0	8.80246	1	21.8155	5.45388	90.7058	73.2944	54.9329	84.6747	0.628571	84	16	36.2	89.35	37
8	30.0033	22.9815	30.0049	30.0004	21.632	30.0008	0.342857	0	0	0	0	0	0	NaN	0	0	7.025	0	0	1.75	0.857143	0	0	0	0	0	6.61838	NaN	0	0	0	0	0	0	NaN	140.925	140.925	140.925	96.793	96.793	96.793	1	222.833	0	15.3833	13.8167	0
9	22.2362	9.5	26.2744	11.2941	1	20.2627	0.24026	0	0	0.266048	2.86698	0	10.2298	0.318182	3.61552	1.5	6.5	6.53309	4.51667	8	0.484848	1.13511	0	3.7436	5.6351	1.73997	8.2564	0.25974	0	0	0	3.67221	0	6	0.242424	9.66659	0	43.3179	12.1596	5.21673	12.4126	0.893939	198.667	33.3	80.0167	58.5	40.5167
10	1.5	0.525	5.96526	0.567562	0.125	1.89712	0.409091	0	0	0	9.73017	0.125	19.5625	NaN	11.9333	7.34476	15.7912	3.48537	2.63024	4.04068	0.0732323	7.51255	5.37123	15.0108	11	3.1747	11.8288	1	0	0	11.0235	1.4687	0	8.40296	0.79798	40.7163	28.9398	76.2636	22.6117	13.9726	27.1496	0.20202	45.9	80.8833	89.2833	146.35	61.4167
11	23.5036	5.914	29.004	23.1634	14.2137	27.0018	0.806216	0	0	0	0	0	0	NaN	4.36401	1	6.25	3	1	7.05133	0.979332	0	0	15.875	0.25	0	3.25	0.82704	0	0	1.38707	0	0	1.32528	0.964103	40.0818	0	57.8459	29.7796	18.906	46.5208	0.658675	293.85	15.9833	62.5	65	33
12	1.41667	0.904167	8.75199	0	0	8.06619	0.301587	0	0	14.8684	0	0	8.29276	1	7.56004	4.88333	10.3473	1.5	0	2.629	0.031746	9.80186	8.02334	11.6383	5.78348	2.25748	11.4297	0.222222	0	0	1.4452	4	0	22.1798	0.285714	66.0828	46.2358	84.156	28.8387	17.9982	53.3018	0.0952381	64.8667	70.8667	64.5333	131.4	54.5
13	7.20611	3.06667	10.8333	3.3575	2.37111	5.60899	0.309524	0.846598	0	12.3182	6.4443	0	7.69639	0.69697	4.75	3.57861	6.46847	3.73333	2.73333	5.90634	0.738095	14.6174	8.5	19.3244	9.82826	7.68409	11.2878	0.419913	0.25	0	0.5	7.5	0	10.8006	0.155844	20.3388	12.4195	28.1659	14.3533	13.0285	25.0012	0.818182	97.7833	60.6	60.4667	147.483	66.5
14	3.19478	2.33136	4.36267	5.43957	3.5	10	0.246753	0	0	4.375	0	0	0	NaN	8	5.60499	14.8764	4.08673	0.405449	6.5	0.177489	15.8023	6.25	16.8088	18.7342	12.1977	21.0167	0.329004	0	0	0	0	0	4.5	NaN	63.8699	52.6474	89.9793	57.9419	30.8778	65.9973	0.428571	85	17.8167	93.5	180.017	21.5
15	4.55505	2.5	29.0054	2	1.125	11.3662	0.560606	0	0	0	0	0	6.67837	0.538462	7.5	1	13.5	4.10675	0.875	8.5125	0.835664	6.25375	0.110091	9.5	8	1.22016	17.7752	0.562937	0	0	0.5	0.810756	0	5.80962	0.522145	39.54	0	72.3088	30.0299	16.2151	43.195	0.777056	151.5	35.1333	135.017	101.5	41.0167
16	1.35833	0	10.8167	1.03983	0.25	5.21475	0.848485	8.16841	0	11.5453	1.92733	0	8.97118	0.4662	2.38333	0	3	0.75	0	3.18242	0.641359	9.1475	2.3016	16.958	10.745	5	23.281	0.754579	0.522673	0	1.5	0.235661	0	6.72733	1	16.3797	7.39251	30.7819	23.1287	13.2311	44.7159	0.413586	101.467	90.3167	37.25	176.133	52
17	1.25	0.25	3.71101	2	0	5.12953	0.907034	3.70673	0	16.9692	0	0	13.0834	0.648704	6.03984	1.75	7.70569	3.5	0	4.29381	0.241876	12.4661	6.03359	20.5058	14	0	18.8752	0.976471	0	0	0	0	0	2.38804	0.388235	8.3995	0	32.2848	3.73782	0	27.1407	1	131.5	125.35	91	216.017	20.5
18	4.375	0.5	14.5586	2.5	0.75	7.75846	0.759852	6	0	14.0167	0	0	3.27702	0.334266	4.1	0.75	9.49571	3.9	1.7625	8.39773	0.799918	8.92072	2.8043	14.4917	15.2667	8.31478	21.5	0.167174	0	0	0	0	0	2.25	0.529412	44.0049	34.4138	56.9195	52.3636	36.6367	56.8754	0.654628	121.867	86.0167	103.95	226.333	24.5
19	3.5	0.75	7.7437	4	2.375	6.90261	0.826923	0	0	1.13546	0	0	0	0.730769	14.5054	7.25255	17.0113	16.5029	5.43272	24.6278	0.534965	0	0	7	0.5	0	8.125	0.694056	0	0	6.6112	1.01895	0	4.80219	0.796037	29.9966	12.2931	51.9928	50.7635	17.1939	72.0029	0.317599	106.5	45.7	219.133	51	71.5
20	20	3.01879	30	24.9624	4.375	30	0.986837	0	0	9.48122	0	0	6.02296	0.797285	1.23955	0	4.5	0	0	7.62084	0.983875	0.0104574	0	9.26879	0	0	2.24372	0.493213	0	0	0	0	0	0	NaN	88.417	71.9995	137.143	82.4866	62.9091	Inf	0.983683	348.517	107.967	54.9833	52.0167	0
21	0.5	0.125	1.76433	1.06085	0	2.5	0.896659	11.5261	0.00807699	25.9723	5.47082	0	25.9262	0.862471	1	0.125	11.1368	3.5	0	6.8107	0.862471	11.4544	0.25	20.9798	5.72032	0	21.7634	0.686869	0	0	0	0	0	0	NaN	40.7061	4.57543	54.3573	32.573	4.99985	50.4246	0.786713	60.05	186.733	74	185.5	3
22	1.25	1	3.5	0.5	0	1.36295	0.081777	0.491488	0	19.7558	0	0	22.884	0.953928	5.99359	2.27668	19.5015	7.50083	1.12683	14.9784	1	4.75289	0	8.25081	0.498389	0	20.4986	0.806499	0	0	0	0	0	0	NaN	29.6039	6.22461	57.2073	20.0021	6.60234	65.367	0.672974	77	161.5	192.133	129	6
23	0	0	14.4655	0	0	1.0345	0.796037	3.56606	0	9.14951	2.39263	0.493917	10.9892	0.798951	2	0.375	6.39794	4.5	2.06498	7.375	0.596737	22.0368	3.24058	26.8723	20.0272	14.2642	25.6298	0.9662	0	0	0	0	0	0	NaN	59.9887	49.5689	63.4928	61.9983	55.55	73.0178	0.259324	71.4	68.1	63.9833	267.017	0
24	4	1	29.5075	2.86494	0.375	11.1859	0.505828	0	0	8.5	0	0	15.6378	0.832168	0.75	0	7.64131	0.858691	0.214152	2.93282	0.927739	9.43206	0	12.5	7.18861	2.03658	13.4769	0.944056	1.18101	0	2.85578	5.64422	0	12.1545	0.440559	16.5486	6.20618	44.1417	14.3882	13.3027	24.4449	1	160.5	67.15	43.5	118	63.0167
